# Supplementary material for: A Fecal-Microbial-Extracellular-Vesicles-Based Metabolomics Machine Learning Framework and Biomarker Discovery for Predicting Colorectal Cancer Patients
Source: Metabolites. 2023 Apr 25;13(5):589. doi: 10.3390/metabo13050589 (PMC10222315; doi:10.3390/metabo13050589)
Supplement: Supplementary file 1 [file metabolites-13-00589-s001.zip]

Archive with 1 entries (1 files):
- metabolites-2267459-supplementary.pdf
